# Supplementary material for: Top-Down Effect of Arthropod Predator Chinese Mitten Crab on Freshwater Nutrient Cycling
Source: Animals (Basel). 2023 Jul 18;13(14):2342. doi: 10.3390/ani13142342 (PMC10376719; doi:10.3390/ani13142342)
Supplement: Supplementary file 1 [file animals-13-02342-s001.zip]

Archive with 1 entries (1 files):
- animals-2459840-supplementary.pdf
